# Supplementary material for: Nursing Home Residents’ Perceptions of Challenges and Coping Strategies during COVID-19 Pandemic in China
Source: Int J Environ Res Public Health. 2023 Jan 13;20(2):1485. doi: 10.3390/ijerph20021485 (PMC9862260; doi:10.3390/ijerph20021485)
Supplement: Supplementary file 1 [file ijerph-20-01485-s001.zip]

Archive with 2 entries (2 files):
- Supplementary S1 The consolidated criteria for reporting qualitative research (COREQ) checklist.pdf
- Supplementary S2 Thematic analysis process applied to the study.xls
